# Supplementary material for: Monomeric and Dimeric Carboxylic Acid in Crystalline Cavities and Channels of Delta and Epsilon Forms of Syndiotactic Polystyrene
Source: Polymers (Basel). 2021 Sep 29;13(19):3330. doi: 10.3390/polym13193330 (PMC8512363; doi:10.3390/polym13193330)
Supplement: Supplementary file 1 [file polymers-13-03330-s001.zip]

Archive with 1 entries (1 files):
- polymers-1399300-supplementary.pdf
